# Supplementary material for: Software-aided approach to investigate peptide structure and metabolic susceptibility of amide bonds in peptide drugs based on high resolution mass spectrometry
Source: PLoS One. 2017 Nov 1;12(11):e0186461. doi: 10.1371/journal.pone.0186461 (PMC5665424; doi:10.1371/journal.pone.0186461)
Supplement: S1 File — (ZIP) [file pone.0186461.s007.zip]

Archive with 53 entries (52 files):
- SFiles/
- SFiles/S10_File.pdf
- SFiles/S11_File.pdf
- SFiles/S12_File.pdf
- SFiles/S13_File.pdf
- SFiles/S14_File.pdf
- SFiles/S15_File.pdf
- SFiles/S16_File.pdf
- SFiles/S17_File.pdf
- SFiles/S18_File.pdf
- SFiles/S19_File.pdf
- SFiles/S1_File.pdf
- SFiles/S20_File.pdf
- SFiles/S21_File.pdf
- SFiles/S22_File.pdf
- SFiles/S23_File.pdf
- SFiles/S24_File.pdf
- SFiles/S25_File.pdf
- SFiles/S26_File.pdf
- SFiles/S27_File.pdf
- SFiles/S28_File.pdf
- SFiles/S29_File.pdf
- SFiles/S2_File.pdf
- SFiles/S30_File.pdf
- SFiles/S31_File.pdf
- SFiles/S32_File.pdf
- SFiles/S33_File.pdf
- SFiles/S34_File.pdf
- SFiles/S35_File.pdf
- SFiles/S36_File.pdf
- SFiles/S37_File.pdf
- SFiles/S38_File.pdf
- SFiles/S39_File.pdf
- SFiles/S3_File.pdf
- SFiles/S40_File.pdf
- SFiles/S41_File.pdf
- SFiles/S42_File.pdf
- SFiles/S43_File.pdf
- SFiles/S44_File.pdf
- SFiles/S45_File.pdf
- SFiles/S46_File.pdf
- SFiles/S47_File.pdf
- SFiles/S48_File.pdf
- SFiles/S49_File.pdf
- SFiles/S4_File.pdf
- SFiles/S50_File.pdf
- SFiles/S51_File.pdf
- SFiles/S52_File.pdf
- SFiles/S5_File.pdf
- SFiles/S6_File.pdf
- SFiles/S7_File.pdf
- SFiles/S8_File.pdf
- SFiles/S9_File.pdf
